# Supplementary material for: (5-Hydroxy-4-oxo-2-styryl-4H-pyridin-1-yl)-acetic Acid Derivatives as Multifunctional Aldose Reductase Inhibitors
Source: Molecules. 2020 Nov 4;25(21):5135. doi: 10.3390/molecules25215135 (PMC7663616; doi:10.3390/molecules25215135)
Supplement: Supplementary file 1 [file molecules-25-05135-s001.zip]

Archive with 3 entries (2 files):
- molecules-972985-supplementary/
- molecules-972985-supplementary/molecules-972985-supplementary - Copy.pdf
- molecules-972985-supplementary/supporting information alr2 rawdata.xlsx
