# Supplementary material for: (5-Hydroxy-4-oxo-2-styryl-4H-pyridin-1-yl)-acetic Acid Derivatives as Multifunctional Aldose Reductase Inhibitors
Source: Molecules. 2020 Nov 4;25(21):5135. doi: 10.3390/molecules25215135 (PMC7663616; doi:10.3390/molecules25215135)
Supplement: Supplementary file 1 [file molecules-25-05135-s001.zip › molecules-972985-supplementary/supporting information alr2 rawdata.xlsx]

## Sheet: 7a
A（enzyme+DMSO）	0.01246
log（dose）	A(enzyme+7a）	I%		IC50	average	sd
-6	0.00979	0.214286		8.09394e-06	8.40865e-06	6.25834e-07	8.41±0.63
-5	0.00541	0.565811
-4	0.00249	0.800161
-6	0.00993	0.20305		9.2824e-06
-5	0.00631	0.493579
-4	0.00207	0.833868
-6	0.00944	0.242376		7.84961e-06
-5	0.00477	0.617175
-4	0.00354	0.715891

## Sheet: 7b
A（enzyme+DMSO）	0.01241
log（dose）	A(enzyme+7b）	I%		IC50	average	sd
-6	0.00823	0.336825		5.4911e-06	5.29671e-06	5.99707e-07	5.30±0.60
-5	0.00526	0.576148
-4	0.00313	0.747784
-6	0.00877	0.293312		5.91445e-06
-5	0.00481	0.612409
-4	0.00308	0.751813
-6	0.00764	0.384367		4.48458e-06
-5	0.00516	0.584206
-4	0.00382	0.692184

## Sheet: 7c
A（enzyme+DMSO）	0.01241
log（dose）	A(enzyme+7c）	I%		IC50	average	sd
-6	0.00775	0.375504		3.02857e-06	2.9779e-06	7.25714e-07	2.98±0.73
-5	0.00446	0.640612
-4	0.00173	0.860596
-6	0.00811	0.346495		3.8403e-06
-5	0.00458	0.630943
-4	0.0023	0.814666
-6	0.00751	0.394843		2.06484e-06
-5	0.00343	0.72361
-4	0.00114	0.908139

## Sheet: 7d
A（enzyme+DMSO）	0.01241
log（dose）	A(enzyme+7d）	I%		IC50	average	sd
-6	0.00902	0.273167		7.92267e-06	6.77734e-06	9.07028e-07	6.78±0.91
-5	0.00562	0.547139
-4	0.00308	0.751813
-6	0.00928	0.252216		6.70488e-06
-5	0.00529	0.573731
-4	0.00219	0.823529
-6	0.00846	0.318292		5.70446e-06
-5	0.00562	0.547139
-4	0.00227	0.817083

## Sheet: 7e
A（enzyme+DMSO）	0.01241
log（dose）	A(enzyme+7e）	I%		IC50	average	sd
-6	0.00879	0.2917		8.32588e-06	9.55507e-06	9.81008e-07	9.56±0.98
-5	0.00611	0.507655
-4	0.00302	0.756648
-6	0.00881	0.290089		1.07268e-05
-5	0.0062	0.500403
-4	0.00384	0.690572
-6	0.0089	0.282836		9.61255e-06
-5	0.00602	0.514907
-4	0.00355	0.71394

## Sheet: 7f
A（enzyme+DMSO）	0.01246
log（dose）	A(enzyme+7f）	I%		IC50	average	sd
-6	0.00982	0.211878		9.99149e-06	6.64488e-06	2.39445e-06	6.64±2.39
-5	0.00578	0.536116
-4	0.00308	0.752809
-6	0.00922	0.260032		5.41902e-06
-5	0.00417	0.665329
-4	0.00271	0.782504
-6	0.00908	0.271268		4.52413e-06
-5	0.00373	0.700642
-4	0.00244	0.804173

## Sheet: 7g
A（enzyme+DMSO）	0.01246
log（dose）	A(enzyme+7g）	I%		IC50	average	sd
-6	0.00761	0.389246		2.11106e-06	2.11183e-06	3.36201e-07	2.11±0.34
-5	0.00339	0.727929
-4	0.00112	0.910112
-6	0.00703	0.435795		1.70045e-06
-5	0.00377	0.697432
-4	0.00142	0.886035
-6	0.00759	0.390851		2.52397e-06
-5	0.00411	0.670144
-4	0.00185	0.851525

## Sheet: 7h
A（enzyme+DMSO）	0.01246
log（dose）	A(enzyme+7h）	I%		IC50	average	sd	IC50
-6	0.00994	0.202247		1.07815e-05	1.07181e-05	1.47244e-06	10.72±1.47
-5	0.00584	0.5313
-4	0.00323	0.74077
-6	0.00972	0.219904		1.24889e-05
-5	0.00591	0.525682
-4	0.00391	0.686196
-6	0.00908	0.271268		8.88387e-06
-5	0.00612	0.508828
-4	0.00302	0.757624

## Sheet: 7i
A（enzyme+DMSO）	0.01241
log（dose）	A(enzyme+7i）	I%		IC50	average	sd
-6	0.01042	0.160355		2.03005e-05	1.71106e-05	2.30118e-06	17.11±2.30
-5	0.00676	0.455278
-4	0.00427	0.655923
-6	0.01008	0.187752		1.49575e-05
-5	0.00623	0.497985
-4	0.00392	0.684126
-6	0.00993	0.199839		1.60737e-05
-5	0.00694	0.440774
-4	0.00368	0.703465

## Sheet: 7j
A（enzyme+DMSO）	0.01241
log（dose）	A(enzyme+7e）	I%		IC50	average	sd
-6	0.00924	0.255439		7.73836e-06	8.18769e-06	4.25762e-07	8.19±0.43
-5	0.00492	0.603546
-4	0.00349	0.718775
-6	0.00981	0.209508		8.75947e-06
-5	0.00463	0.626914
-4	0.00364	0.706688
-6	0.0098	0.210314		8.06525e-06
-5	0.00481	0.612409
-4	0.00305	0.75423

[truncated: 3 more sheets: 7k, 7l, eparlestat]
